# Supplementary material for: Increased Accessibility to Primary Healthcare Due to Nurse Prescribing of Medicines
Source: Int J Environ Res Public Health. 2021 Dec 28;19(1):292. doi: 10.3390/ijerph19010292 (PMC8751194; doi:10.3390/ijerph19010292)
Supplement: Supplementary file 1 [file ijerph-19-00292-s001.zip]

Archive with 1 entries (1 files):
- ijerph-1452961-supplementary.pdf
